# Supplementary material for: The impact of the time factors on the exercise-based cardiac rehabilitation outcomes of the patients with acute myocardial infarction after percutaneous coronary intervention: a systematic review and meta-analysis
Source: BMC Cardiovasc Disord. 2024 Jan 6;24:35. doi: 10.1186/s12872-023-03692-z (PMC10771662; doi:10.1186/s12872-023-03692-z)
Supplement: Supplementary file 5 — Additional file 5. Data extraction. [file 12872_2023_3692_MOESM5_ESM.xlsx]

## Sheet: Sheet1
	Study	Country	Starting time (After PCI, week)	Intervention time (week)	Culprit vessel				Sample size		MACE		Arrhythmia		Coronary artery restenosis		Angina pectoris		Rehospitalization		All cause mortality		LVEF (RG)			LVEF (CG)			LVESD (RG)			LVESD (CG)			LVEDD (RG)			LVEDD (CG)			LVESV (RG)			LVESV (CG)			LVEDV (RG)
					LAD (RG/CG)	LCX (RG/CG)	LM (RG/CG)	RCA (RG/CG)	RG	CG	RG	CG	RG	CG	RG	CG	RG	CG	RG	CG	RG	CG	Beginning	End	Absolute change	Beginning	End	Absolute change	Beginning	End	Absolute change	Beginning	End	Absolute change	Beginning	End	Absolute change	Beginning	End	Absolute change	Beginning	End	Absolute change	Beginning	End	Absolute change	Beginning	End	Absolute change
RCT	Koizumi T 2003 (4, 12)	Japan	4	12	7/7				14	15													56±5	57±5	1±5	54±5	54±5	0±5
	Zheng H 2008 (1, 24)	China	1	24					27	30													50.8±4.0	53.0±3.1	2.2±3.63	51.1±2.9	50.9±3.4	-0.2±3.18	34.2±1.1	33.9±0.7	-0.3±0.96	33.9±1.2	34.1±1.0	0.2±1.11	48.7±0.6	46.1±0.8	-2.6±0.72	49.2±0.5	49.9±0.9	0.7±0.78
	Peixoto TC 2015 (0.1, 4)	Brazil	0.1	4					45	43
	Xu L 2016 (0.1, 5)	China	0.1	5	18/16				26	26													52.5±7.7	56.6±9.2	4.1±8.55	53.3±10.9	51.6±8.6	-1.7±9.95													46.8±12.2	46.3±17.7	-0.5±15.69	49.7±26.7	51.9±23.5	2.2±25.25	98.2±17.6	105.1±25.4	6.9±22.54
	Abtahi F 2017 (1, 8)	Iran	1	8	6/9	3/2		16/14	25	25													42.96±7.05	48.16±4.3	5.2±6.15	41.8±4.3	42.8±3.7	1±4.03	42.76±3.6	39.72±4.77	-3.04±4.31	41.68±4.37	41.4±4.5	-0.28±4.44	53.12±5.77	50.88±5.41	-2.24±5.6	52.84±5.11	52.8±5.39	-0.04±5.26	49.12±9.31	43.6±8.55	-5.52±8.95	51.12±12.11	49.32±11.56	-1.8±11.84	87.07±15.67	83.36±13.08	-3.71±14.55
	Zhang Y 2018 (3, 8)	China	3	8	29/32	15/15	3/2	18/16	65	65													55.52±4.11	57.48±3.25	1.96±3.75	54.40±3.45	53.60±2.93	-0.8±3.22
	Zhang Y 2018 (3, 20)	China	3	20	29/32	15/15	3/2	18/16	65	65	1	12	1	6	0	1	1	12	2	19	0	0	55.52±4.11	60.81±2.77	5.29±3.63	54.40±3.45	53.33±2.19	-1.07±3.02
	Chen MG 2020 (0.1, 12)	China	0.1	12	33/32	19/20	1/1	25/23	43	39													61.06±9.64	60.34±9.20	-0.73 ±9.43	63.74±8.51	60.48 ± 9.64	-3.26±9.13
	Chen MG 2020 (0.1, 24)	China	0.1	24	33/32	19/20	1/1	25/23	43	39													61.06±9.64	58.74±10.10	-2.33±9.88	63.74±8.51	57.79±9.56	-5.95±9.08
	Jiang MH 2021 (0.1, 24)	China	0.1	24					49	49													60.04±9.13	69.62±5.28	9.58±7.94	59.74±8.67	62.38±5.22	2.64±7.56													28.51±4.18	30.58±3.98	2.07±4.08	28.42±4.21	29.53±4.31	1.11±4.26	47.48±5.38	45.18±4.95	-2.3±5.18
	Xiao ML 2021 (1, 48)	China	1	48					82	82	11	20											48.1±9.5	61.2±8.5	13.1±9.04	47.2±10.3	48.5±9.7	1.3±10.01
	Cai TT 2023 (0.1, 24)	China	0.1	24					49	49			2	9	1	2	2	15					60.26±10.42	68.36±5.47	8.1±9.03	60.13±10.09	64.91±4.18	4.78±8.78													29.38±2.57	31.64±2.58	2.26±2.58	29.47±2.34	31.54±2.52	2.07±2.44	48.97±5.82	45.57±4.35	-3.4±5.24
Observational study	Lee HY 2013 (4, 42)	Korea	4	42	13/19	4/8		20/12	37	37	1	6			1	5					0	1
	Yu HQ 2021 (0.1, 12)	China	0.1	12					58	57			1	5	0	2	1	3					46.7±7.6	56.8±7.2	10.1±7.41	39.6±7.6	39.6±7.6	0±7.6	62.32±7.57	52.63±7.15	-9.69±7.37	66.52±7.16	66.94±6.74	0.42±6.96	66.5±7.6	54.6±7.2	-11.9±7.41	69.4±7.6	69.4±7.6	0±7.6
	Ma JR 2021 (1.5, 24)	China	1.5	24					104	369	4	74											56.55±6.57	60.73±6.17	4.18±6.38	54.42±8.21	54.68±9.37	0.26±8.85
	Peng XM 2022 (0.1, 1)	China	0.1	1					50	50			3	11	2	4	4	14
	Shah ZA 2022 (4, 12)	Pakistan	4	12	18/20	9/9	2/1	11/10	40	40			8	21	7	11	8	22	4	3	5	12	29.83±7.9	44.76±13.8	14.93±11.99	30.37±7.2	42.9±13.5	12.53±11.7
	Huang CP 2023 (0.1, 24)	China	0.1	24					60	60			2	3	1	3	1	5					53.45±5.48	70.23±5.36	16.78±5.42	53.52±5.65	63.25±6.14	9.73±5.91	40.56±3.45	34.12±2.58	-6.44±3.11	40.89±3.25	39.54±2.65	-1.35±3.00	68.12±5.23	52.23±3.45	-15.89±4.61	68.87±5.41	58.67±3.14	-10.2±4.71
[truncated: 45 more columns]
