# Supplementary material for: The impact of the time factors on the exercise-based cardiac rehabilitation outcomes of the patients with acute myocardial infarction after percutaneous coronary intervention: a systematic review and meta-analysis
Source: BMC Cardiovasc Disord. 2024 Jan 6;24:35. doi: 10.1186/s12872-023-03692-z (PMC10771662; doi:10.1186/s12872-023-03692-z)
Supplement: Supplementary file 6 — Additional file 6. Detailed data of the figures. [file 12872_2023_3692_MOESM6_ESM.xlsx]

## Sheet: Fig. 2
Study	Country	Starting time (After PCI, week)	Intervention time (week)	Culprit vessel				n1	nRG	n2	nCG	OR	SE1	95% CI	RR	SE2	95% CI	Subgroup1	Subgroup2
				LAD (RG/CG)	LCX (RG/CG)	LM (RG/CG)	RCA (RG/CG)
Xiao ML 2021 (1, 48)	China	1	48					11	82	20	82	0.4803	0.4137	[0.2135, 1.0805]	0.55	0.3413	[0.2817, 1.0738]	MACE	RCT
Lee HY 2013 (4, 42)	Korea	4	42	13/19	4/8		20/12	1	37	6	37	0.1435	1.1076	[0.0164, 1.258]	0.1667	1.0548	[0.0211, 1.3174]	MACE	Observational Study
Ma JR 2021 (1.5, 24)	China	1.5	24					4	104	74	369	0.1595	0.5262	[0.0568, 0.4473]	0.1918	0.5012	[0.0718, 0.5122]	MACE	Observational Study
Zhang Y 2018 (3, 20)	China	3	20	29/32	15/15	3/2	18/16	1	65	6	65	0.1536	1.0951	[0.018, 1.3143]	0.1667	1.0658	[0.0206, 1.3461]	Arrhythmia	RCT
Cai TT 2023 (0.1, 24)	China	0.1	24					2	49	9	49	0.1891	0.8108	[0.0386, 0.9266]	0.2222	0.7552	[0.0506, 0.9764]	Arrhythmia	RCT
Yu HQ 2021 (0.1, 12)	China	0.1	12					1	58	5	57	0.1825	1.1121	[0.0206, 1.6136]	0.1966	1.0795	[0.0237, 1.6305]	Arrhythmia	Observational Study
Peng XM 2022 (0.1, 1)	China	0.1	1					3	50	11	50	0.2263	0.6864	[0.0589, 0.8689]	0.2727	0.6199	[0.0809, 0.9191]	Arrhythmia	Observational Study
Shah ZA 2022 (4, 12)	Pakistan	4	12	18/20	9/9	2/1	11/10	8	40	21	40	0.2262	0.5065	[0.0838, 0.6104]	0.381	0.3502	[0.1918, 0.7567]	Arrhythmia	Observational Study
Huang CP 2023 (0.1, 24)	China	0.1	24					2	60	3	60	0.6552	0.9317	[0.1055, 4.0687]	0.6667	0.8944	[0.1155, 3.8482]	Arrhythmia	Observational Study
Zhang Y 2018 (3, 20)	China	3	20	29/32	15/15	3/2	18/16	0	65	1	65	0.3282	1.6424	[0.0131, 8.2078]	0.3333	1.6237	[0.0138, 8.0351]	Coronary artery restenosis	RCT
Cai TT 2023 (0.1, 24)	China	0.1	24					1	49	2	49	0.4896	1.2418	[0.0429, 5.5832]	0.5	1.208	[0.0469, 5.336]	Coronary artery restenosis	RCT
Lee HY 2013 (4, 42)	Korea	4	42	13/19	4/8		20/12	1	37	5	37	0.1778	1.1221	[0.0197, 1.6032]	0.2	1.0705	[0.0245, 1.6302]	Coronary artery restenosis	Observational Study
Yu HQ 2021 (0.1, 12)	China	0.1	12					0	58	2	57	0.1897	1.5605	[0.0089, 4.0409]	0.1966	1.5381	[0.0096, 4.0076]	Coronary artery restenosis	Observational Study
Peng XM 2022 (0.1, 1)	China	0.1	1					2	50	4	50	0.4792	0.8903	[0.0837, 2.7434]	0.5	0.8426	[0.0959, 2.6075]	Coronary artery restenosis	Observational Study
Shah ZA 2022 (4, 12)	Pakistan	4	12	18/20	9/9	2/1	11/10	7	40	11	40	0.5592	0.5464	[0.1916, 1.6319]	0.6364	0.4287	[0.2747, 1.4744]	Coronary artery restenosis	Observational Study
Huang CP 2023 (0.1, 24)	China	0.1	24					1	60	3	60	0.322	1.1695	[0.0325, 3.1874]	0.3333	1.1402	[0.0357, 3.1147]	Coronary artery restenosis	Observational Study
Zhang Y 2018 (3, 20)	China	3	20	29/32	15/15	3/2	18/16	1	65	12	65	0.069	1.0573	[0.0087, 0.5481]	0.0833	1.0259	[0.0112, 0.6225]	Angina pectoris	RCT
Cai TT 2023 (0.1, 24)	China	0.1	24					2	49	15	49	0.0965	0.7857	[0.0207, 0.4499]	0.1333	0.7252	[0.0322, 0.5523]	Angina pectoris	RCT
Yu HQ 2021 (0.1, 12)	China	0.1	12					1	58	3	57	0.3158	1.1702	[0.0319, 3.1297]	0.3276	1.1395	[0.0351, 3.0572]	Angina pectoris	Observational Study
Peng XM 2022 (0.1, 1)	China	0.1	1					4	50	14	50	0.2236	0.6091	[0.0678, 0.7378]	0.2857	0.5305	[0.101, 0.8082]	Angina pectoris	Observational Study
Shah ZA 2022 (4, 12)	Pakistan	4	12	18/20	9/9	2/1	11/10	8	40	22	40	0.2045	0.5072	[0.0757, 0.5528]	0.3636	0.3471	[0.1842, 0.718]	Angina pectoris	Observational Study
Huang CP 2023 (0.1, 24)	China	0.1	24					1	60	5	60	0.1864	1.1114	[0.0211, 1.6465]	0.2	1.0801	[0.0241, 1.6613]	Angina pectoris	Observational Study
Zhang Y 2018 (3, 20)	China	3	20	29/32	15/15	3/2	18/16	2	65	19	65	0.0769	0.7683	[0.0171, 0.3465]	0.1053	0.7224	[0.0255, 0.4337]	Rehospitalization	RCT
Shah ZA 2022 (4, 12)	Pakistan	4	12	18/20	9/9	2/1	11/10	4	40	3	40	1.3704	0.7988	[0.2863, 6.5587]	1.3333	0.7303	[0.3186, 5.5793]	Rehospitalization	Observational Study
Zhang Y 2018 (3, 20)	China	3	20	29/32	15/15	3/2	18/16	0	65	0	65	1	2.0076	[0.0195, 51.1587]	1	1.9924	[0.0201, 49.6562]	All cause mortality	RCT
Lee HY 2013 (4, 42)	Korea	4	42	13/19	4/8		20/12	0	37	1	37	0.3244	1.6495	[0.0128, 8.2261]	0.3333	1.6168	[0.014, 7.9273]	All cause mortality	Observational Study
Shah ZA 2022 (4, 12)	Pakistan	4	12	18/20	9/9	2/1	11/10	5	40	12	40	0.3333	0.5896	[0.105, 1.0586]	0.4167	0.483	[0.1617, 1.0739]	All cause mortality	Observational Study

## Sheet: Fig. 3
	Study	Country	Starting time	Intervention time	mean1	sd1	n1	mean2	sd2	n2	SMD	SE	95% CI	Subgroup
Fig.3 (a)	Koizumi T 2003 (4, 12)	Japan	4	12	1	5	14	0	5	15	0.2	0.3725	[-0.5644, 0.9644]	RCT
	Zheng H 2008 (1, 24)	China	1	24	2.2	3.63	27	-0.2	3.18	30	0.7058	0.2734	[0.158, 1.2537]	RCT
	Xu L 2016 (0.1, 5)	China	0.1	5	4.1	8.55	26	-1.7	9.95	26	0.6252	0.284	[0.0547, 1.1958]	RCT
	Abtahi F 2017 (1, 8)	Iran	1	8	5.2	6.15	25	1	4.03	25	0.8078	0.2942	[0.2164, 1.3992]	RCT
	Zhang Y 2018 (3, 8)	China	3	8	1.96	3.75	65	-0.8	3.22	65	0.7897	0.1821	[0.4293, 1.15]	RCT
	Zhang Y 2018 (3, 20)	China	3	20	5.29	3.63	65	-1.07	3.02	65	1.9048	0.2115	[1.4863, 2.3232]	RCT
	Chen MG 2020 (0.1, 12)	China	0.1	12	-0.73	9.43	43	-3.26	9.13	39	0.2724	0.2221	[-0.1697, 0.7145]	RCT
	Chen MG 2020 (0.1, 24)	China	0.1	24	-2.33	9.88	43	-5.95	9.08	39	0.3807	0.2231	[-0.0633, 0.8247]	RCT
	Jiang MH 2021 (0.1, 24)	China	0.1	24	9.58	7.94	49	2.64	7.56	49	0.8952	0.2119	[0.4746, 1.3159]	RCT
	Xiao ML 2021 (1, 48)	China	1	48	13.1	9.04	82	1.3	10.01	82	1.2372	0.1705	[0.9006, 1.5739]	RCT
	Cai TT 2023 (0.1, 24)	China	0.1	24	8.1	9.03	49	4.78	8.78	49	0.3728	0.2038	[-0.0317, 0.7773]	RCT
	Yu HQ 2021 (0.1, 12)	China	0.1	12	10.1	7.41	58	0	7.6	57	1.3458	0.2065	[0.9366, 1.755]	Observational Study
	Ma JR 2021 (1.5, 24)	China	1.5	24	4.18	6.38	104	0.26	8.85	369	0.4682	0.1121	[0.248, 0.6884]	Observational Study
	Shah ZA 2022 (4, 12)	Pakistan	4	12	14.93	11.99	40	12.53	11.7	40	0.2026	0.2242	[-0.2437, 0.6489]	Observational Study
	Huang CP 2023 (0.1, 24)	China	0.1	24	16.78	5.42	60	9.73	5.91	60	1.2433	0.1994	[0.8484, 1.6383]	Observational Study
	Study	Country	Starting time	Intervention time	mean1	sd1	n1	mean2	sd2	n2	SMD	SE	95% CI	Subgroup1	Subgroup2
Fig.3 (b)	Zheng H 2008 (1, 24)	China	1	24	-0.3	0.96	27	0.2	1.11	30	-0.4799	0.2691	[-1.0191, 0.0592]	LVESD (mm)	RCT
	Abtahi F 2017 (1, 8)	Iran	1	8	-3.04	4.31	25	-0.28	4.44	25	-0.6308	0.2898	[-1.2134, -0.0481]	LVESD (mm)	RCT
	Yu HQ 2021 (0.1, 12)	China	0.1	12	-9.69	7.37	58	0.42	6.96	57	-1.4101	0.2084	[-1.823, -0.9972]	LVESD (mm)	Observational Study
	Huang CP 2023 (0.1, 24)	China	0.1	24	-6.44	3.11	60	-1.35	3	60	-1.6659	0.2119	[-2.0855, -1.2463]	LVESD (mm)	Observational Study
	Zheng H 2008 (1, 24)	China	1	24	-2.6	0.72	27	0.7	0.78	30	-4.3869	0.4891	[-5.367, -3.4068]	LVEDD (mm)	RCT
	Abtahi F 2017 (1, 8)	Iran	1	8	-2.24	5.6	25	-0.04	5.26	25	-0.405	0.2857	[-0.9794, 0.1695]	LVEDD (mm)	RCT
	Yu HQ 2021 (0.1, 12)	China	0.1	12	-11.9	7.41	58	0	7.6	57	-1.5857	0.2138	[-2.0093, -1.162]	LVEDD (mm)	Observational Study
	Huang CP 2023 (0.1, 24)	China	0.1	24	-15.89	4.61	60	-10.2	4.71	60	-1.221	0.1989	[-1.6148, -0.8272]	LVEDD (mm)	Observational Study
Fig.3 (c)	Xu L 2016 (0.1, 5)	China	0.1	5	-0.5	15.69	26	2.2	25.25	26	-0.1284	0.2776	[-0.6861, 0.4292]	LVESV (ml)	RCT
	Abtahi F 2017 (1, 8)	Iran	1	8	-5.52	8.95	25	-1.8	11.84	25	-0.3545	0.2851	[-0.9276, 0.2187]	LVESV (ml)	RCT
	Jiang MH 2021 (0.1, 24)	China	0.1	24	2.07	4.08	49	1.11	4.26	49	0.2302	0.2027	[-0.1722, 0.6325]	LVESV (ml)	RCT
	Cai TT 2023 (0.1, 24)	China	0.1	24	2.26	2.58	49	2.07	2.44	49	0.0757	0.2021	[-0.3255, 0.4768]	LVESV (ml)	RCT
	Xu L 2016 (0.1, 5)	China	0.1	5	6.9	22.54	26	1.9	32.81	26	0.1776	0.2779	[-0.3805, 0.7358]	LVEDV (ml)	RCT
	Abtahi F 2017 (1, 8)	Iran	1	8	-3.71	14.55	25	-2.12	19.14	25	-0.0935	0.283	[-0.6625, 0.4755]	LVEDV (ml)	RCT
	Jiang MH 2021 (0.1, 24)	China	0.1	24	-2.3	5.18	49	-1.14	5.47	49	-0.2178	0.2026	[-0.62, 0.1845]	LVEDV (ml)	RCT
	Cai TT 2023 (0.1, 24)	China	0.1	24	-3.4	5.24	49	0.24	5.37	49	-0.6861	0.2079	[-1.0988, -0.2734]	LVEDV (ml)	RCT

## Sheet: Fig. 4
	Study	Country	Starting time	Intervention time	mean1	sd1	n1	mean2	sd2	n2	SMD	SE	95% CI	Subgroup1	Subgroup2
Fig. 4 (a)	Koizumi T 2003 (4, 12)	Japan	4	12	-5	10.54	14	1	4.58	15	-0.7479	0.3844	[-1.5365, 0.0408]	Heart Rate	RCT
	Zheng H 2008 (1, 24)	China	1	24	-2	3.61	27	3	2.65	30	-1.592	0.3043	[-2.2019, -0.9822]	Heart Rate	RCT
	Xu L 2016 (0.1, 5)	China	0.1	5	-15.7	13.41	26	-14.6	14.15	26	-0.0798	0.2775	[-0.6371, 0.4775]	Heart Rate	RCT
	Koizumi T 2003 (4, 12)	Japan	4	12	-4	15.52	14	6	16.52	15	-0.6232	0.3805	[-1.4039, 0.1575]	SBP	RCT
	Xu L 2016 (0.1, 5)	China	0.1	5	-9.9	13.53	26	-10.4	15.03	26	0.035	0.2774	[-0.5222, 0.5921]	SBP	RCT
	Zhang Y 2018 (3, 20)	China	3	20	-29.1	15.42	65	-24.1	16.96	65	-0.3085	0.1765	[-0.6576, 0.0407]	SBP	RCT
	Xu L 2016 (0.1, 5)	China	0.1	5	-4.2	8.93	26	-3.5	10.76	26	-0.0708	0.2774	[-0.6281, 0.4865]	DBP	RCT
	Zhang Y 2018 (3, 20)	China	3	20	-11.7	9.31	65	-7.5	10.05	65	-0.4336	0.1775	[-0.7847, -0.0824]	DBP	RCT
Fig. 4 (b)	Zhang Y 2018 (3, 20)	China	3	20	-0.99	0.93	65	-0.24	0.99	65	-0.7809	0.182	[-1.1409, -0.4208]	TC	RCT
	Xiao ML 2021 (1, 48)	China	1	48	-1	0.85	82	-0.1	0.95	82	-0.9985	0.1656	[-1.3255, -0.6714]	TC	RCT
	Lee HY 2013 (4, 42)	Korea	4	42	-0.18	0.21	37	-0.14	0.25	37	-0.1733	0.2329	[-0.6376, 0.2911]	TC	Observational Study
	Zhang Y 2018 (3, 20)	China	3	20	-0.99	1.41	65	0.29	1.26	65	-0.9573	0.1852	[-1.3237, -0.5909]	TG	RCT
	Xiao ML 2021 (1, 48)	China	1	48	-0.7	1.04	82	-0.1	0.98	82	-0.5938	0.1596	[-0.9089, -0.2787]	TG	RCT
	Lee HY 2013 (4, 42)	Korea	4	42	0.25	0.49	37	0.14	0.48	37	0.2268	0.2332	[-0.2382, 0.6918]	TG	Observational Study
	Zhang Y 2018 (3, 20)	China	3	20	-0.24	1.01	65	-0.09	0.93	65	-0.1545	0.1757	[-0.5021, 0.1931]	LDL-C	RCT
	Xiao ML 2021 (1, 48)	China	1	48	-0.4	1.05	82	0.1	1.05	82	-0.4762	0.1584	[-0.7889, -0.1635]	LDL-C	RCT
	Lee HY 2013 (4, 42)	Korea	4	42	-0.39	0.19	37	-0.3	0.24	37	-0.4158	0.235	[-0.8843, 0.0527]	LDL-C	Observational Study

## Sheet: Fig. 5
Study	Country	Starting time	Intervention time	mean1	sd1	n1	mean2	sd2	n2	SMD	SE	95% CI	Subgroup1	Subgroup2
Peixoto TC 2015 (0.1, 4)	Brazil	0.1	4	85.5	83.02	45	13	98.96	43	0.7954	0.2215	[0.355, 1.2357]	6MWT (m)	RCT
Zhang Y 2018 (3, 8)	China	3	8	85.24	70.33	65	27.89	73.16	65	0.7992	0.1823	[0.4385, 1.1599]	6MWT (m)	RCT
Zhang Y 2018 (3, 20)	China	3	20	173.86	74.9	65	72.3	92.04	65	1.2104	0.1908	[0.8328, 1.5879]	6MWT (m)	RCT
Xiao ML 2021 (1, 48)	China	1	48	168	72.77	82	49.1	75.27	82	1.6061	0.1796	[1.2514, 1.9607]	6MWT (m)	RCT
Cai TT 2023 (0.1, 24)	China	0.1	24	128	35.47	49	69.5	22.58	49	1.9676	0.2461	[1.4791, 2.4561]	6MWT (m)	RCT
Yu HQ 2021 (0.1, 12)	China	0.1	12	160.37	3.25	58	53.49	5.47	57	23.8064	1.5808	[20.6745, 26.9383]	6MWT (m)	Observational Study
Ma JR 2021 (1.5, 24)	China	1.5	24	319.87	14.69	104	166.44	15.88	369	9.8179	0.338	[9.1538, 10.482]	6MWT (m)	Observational Study
Huang CP 2023 (0.1, 24)	China	0.1	24	140.21	27.38	60	88.65	27.62	60	1.8749	0.219	[1.4411, 2.3087]	6MWT (m)	Observational Study
